# Supplementary material for: A Urinary Three-Metabolite Signature Enables Noninvasive Identification of Patients with High-Risk Ovarian Cancer
Source: Clin Cancer Res. 2026 Apr 24;32(14):2968–78. doi: 10.1158/1078-0432.CCR-25-4260 (PMC13376881; doi:10.1158/1078-0432.CCR-25-4260)
Supplement: Supplementary Data 1 — Urine Metabolite Dataset. [file ccr-25-4260_supplementary_data_1_suppsd_1.xlsx]

## Sheet: Sheet1
ID	CREATININE	ETHANOL	ISOPROPANOL	METHANOL	PROPYLENE_GLYCOL	METHYLGUANIDINE	DIMETHYLAMINE	TRIMETHYLAMINE	TYRAMINE	1_METHYLHISTIDINE	2_FUROYLGLYCINE	3_AMINOISOBUTYRATE	3_METHYLCROTONYLGLYCINE	4_AMINOBUTYRATE	5_AMINOPENTANOATE	ALANINE	ARGININE	ARGININOSUCCINATE	BETAINE	CITRULLINE	CREATINE	CYSTINE	DL_ALLOISOLEUCINE	TYROSINE	GLUTAMATE	GLUTAMINE	GLYCINE	GUANIDINOACETATE	ISOBUTYRYLGLYCINE	L_CARNOSINE	L_HOMOCYSTINE	L_ISOLEUCINE	L_PYROGLUTAMATE	L_TRYPTOPHAN	LEUCINE	METHIONINE	N_N_DIMETHYLGLYCINE	N_ACETYLASPARTATE	N_ACETYLGLUTAMATE	N_ACETYLPHENYLALANINE	N_ACETYLTYROSINE	N_ISOVALEROYLGLYCINE	PHENYLALANINE	PROLINE_BETAINE	PROPIONYLGLYCINE	SARCOSINE	TAURINE	TIGLYLGLYCINE	VALINE
1	24	0	0	0	0	0	36	0	0	0	0	0	0	0	0	0	0	0	0	0	160	0	0	0	0	0	64	0	0	0	0	0	0	0	0	0	0	0	0	0	0	4	0	0	0	0	0	0	3
2
3	28	0	0	0	0	0	0	0	0	0	0	0	0	0	0	0	0	0	0	0	0	0	0	0	0	0	0	0	0	0	0	0	0	0	0	0	0	0	0	0	0	0	0	0	0	0	0	0	0
4	13	0	0	0	0	0	55	32	0	0	0	0	0	0	0	0	0	0	13	0	0	0	0	0	0	0	95	0	0	0	0	0	0	0	0	0	7	0	0	0	0	0	0	0	0	0	0	0	4
5		0	0	0	0	0	0	0	0	0	0	0	0	0	0	31	0	0	12	0	0	0	0	0	0	0	330	0	0	0	0	0	0	0	0	0	6	0	0	0	0	0	0	33	0	0	0	0	3
6		0	0	0	0	0	38	0	0	0	0	91	0	0	0	0	0	0	0	0	0	0	0	0	0	0	0	0	0	0	0	0	0	0	0	0	6	0	0	0	0	0	0	30	0	0	0	0	0
7	39	0	0	95	0	0	39	0	0	0	0	0	0	0	0	0	0	0	9	0	0	0	0	0	0	0	0	0	0	0	0	0	0	0	0	0	0	0	0	0	0	0	0	37	0	0	0	0	3
8	9.2	0	0	87	0	0	32	0	0	0	0	0	0	0	0	26	0	0	20	0	0	0	0	0	0	0	180	0	0	0	0	0	0	0	0	0	7	0	0	0	0	2	0	0	0	0	0	0	3
9
10		0	0	68	0	0	34	0	0	0	0	0	0	0	0	21	0	0	17	0	0	0	0	0	0	0	110	0	0	0	0	0	58	0	0	0	0	0	0	0	0	2	0	0	0	0	140	0	2
11		0	0	0	0	0	31	0	0	0	0	0	0	0	0	20	0	0	12	0	0	0	0	0	0	0	73	0	0	0	0	0	0	0	0	0	8	0	0	0	0	0	0	0	0	0	0	0	3
12	12	0	0	0	0	0	0	0	0	0	0	0	0	0	0	18	0	0	0	0	0	0	0	0	0	0	93	0	0	0	0	0	0	0	0	0	6	0	0	0	0	0	0	0	0	0	0	0	3
13		0	0	0	0	0	36	0	0	0	0	0	0	0	0	14	0	0	10	0	0	0	0	0	0	0	75	0	0	0	0	0	0	0	0	0	0	0	0	0	0	0	0	47	0	0	200	0	3
14	4.8	0	0	0	0	0	0	0	0	0	0	0	0	0	0	12	0	0	18	0	0	0	0	0	0	0	120	0	0	0	0	0	0	0	0	0	9	0	0	0	0	0	0	0	0	0	0	0	4
15	2.4	0	0	0	100	0	0	0	0	0	0	0	0	42	0	53	0	0	20	0	0	0	0	0	0	0	100	0	0	0	0	0	0	0	0	0	7	0	0	0	0	0	0	0	0	0	0	0	5
16	18	0	0	0	61	0	0	0	0	0	0	0	0	0	0	15	0	0	8	0	0	0	0	0	0	0	60	0	0	0	0	0	0	0	0	0	0	0	0	0	0	0	0	0	0	0	0	0	3
17	7.6	0	0	56	0	0	38	0	0	0	0	0	0	0	0	15	0	0	0	0	0	0	0	0	0	0	100	0	0	0	0	0	0	0	0	0	0	0	0	0	0	0	0	0	0	0	0	0	3
18
19	11	0	0	0	0	0	0	0	0	0	67	0	0	0	0	16	0	0	0	0	0	0	0	0	0	0	150	0	0	0	0	0	0	0	0	0	0	0	0	0	0	0	0	0	0	0	0	0	2
20	5.4	0	0	0	0	0	34	0	0	0	94	0	0	0	0	16	0	0	0	0	0	0	0	0	0	0	47	0	0	0	0	0	0	0	0	0	0	0	0	0	0	0	0	27	0	0	150	0	0
21	4.1	0	0	0	0	0	0	0	0	0	0	0	0	0	0	75	0	0	28	0	65	0	0	0	0	0	92	0	0	0	0	0	0	0	0	0	5	0	0	0	0	4	0	0	0	0	290	0	7
22	8.9	0	0	0	69	0	35	0	0	0	0	0	0	0	0	24	0	0	12	0	0	0	0	0	0	0	150	0	0	0	0	0	0	0	0	0	0	0	0	0	0	0	0	0	0	5	0	0	5
23	16	0	0	0	0	0	32	0	0	0	52	210	0	0	0	20	0	0	11	0	0	0	0	0	0	0	0	110	0	0	0	0	0	0	0	0	0	0	0	0	0	0	0	0	0	0	0	0	0
24	5.8	0	0	0	0	0	34	0	0	28	0	0	0	0	0	14	0	0	0	0	0	0	0	0	0	0	77	0	0	0	0	0	0	0	0	0	6	0	0	0	0	3	0	27	0	0	0	0	3
25	6.3	0	0	0	0	0	49	0	0	0	0	0	0	0	0	20	0	0	15	0	0	0	0	0	0	0	53	0	0	0	0	0	0	0	0	0	15	0	0	0	0	0	0	0	0	0	0	0	3
26	22	0	0	0	0	0	38	0	0	0	43	0	0	0	0	20	0	0	10	0	150	0	0	0	0	0	0	0	0	0	0	0	0	0	0	0	11	0	0	0	0	0	0	0	0	0	0	0	2
27	35	0	0	0	0	0	0	0	0	0	0	230	0	0	0	19	0	0	0	0	0	0	0	0	0	0	0	0	0	0	0	0	0	0	0	0	0	0	0	0	0	0	0	0	0	0	0	0	3
28	6.1	0	0	0	61	0	59	0	0	0	0	0	0	0	0	21	0	0	0	0	0	0	0	0	0	0	110	1800	0	0	0	0	0	0	0	0	0	0	0	0	0	0	0	40	0	0	0	0	4
29	5.6	0	0	0	0	0	31	0	0	0	0	0	0	0	0	20	0	0	0	0	0	0	0	0	0	0	250	0	0	0	0	0	0	0	0	0	0	0	0	0	0	0	0	0	0	0	320	0	6
30	1.4	0	0	230	0	0	37	0	0	0	56	0	0	0	0	58	0	0	41	0	420	0	0	0	0	0	310	140	0	0	0	0	0	0	0	0	9	0	0	0	0	0	0	45	0	0	0	0	4
31	21	0	0	0	0	0	34	0	0	0	0	0	0	0	0	28	0	0	16	0	0	0	0	0	0	0	0	0	0	0	0	0	0	0	0	0	0	0	0	0	0	2	0	0	0	0	0	0	3
32	36	0	0	0	0	0	0	0	0	0	0	0	0	0	0	10	0	0	0	0	0	0	0	0	0	0	0	0	0	0	0	0	0	0	0	0	0	0	0	0	0	0	0	33	0	0	0	0	2
33	4.1	0	0	0	0	0	32	0	0	0	0	0	0	2700	0	0	0	0	11	0	85	0	0	0	0	0	0	0	0	0	0	0	0	0	0	0	7	0	0	0	0	7	0	0	0	0	0	0	3
34		0	0	0	0	0	0	0	0	0	0	0	0	0	0	34	0	0	15	0	0	0	0	0	0	0	240	0	0	0	0	0	0	0	0	0	8	0	0	0	0	0	0	29	0	0	0	0	3
35	5.7	0	0	0	64	0	0	0	0	0	0	0	0	0	0	0	0	0	0	0	0	0	0	0	0	0	37	0	0	0	0	0	0	0	0	0	0	0	0	0	0	0	0	0	0	0	0	0	2
36	26	0	0	0	0	0	36	0	0	0	0	0	0	0	0	11	0	0	11	0	0	0	0	0	0	0	130	100	0	0	0	0	0	0	0	0	6	0	0	0	0	0	0	0	0	0	170	0	0
37	16	0	0	74	0	0	0	0	0	0	0	0	0	0	0	33	0	0	62	0	0	0	0	0	0	0	0	670	0	0	0	0	0	0	0	0	6	0	0	0	0	2	0	0	0	0	0	0	4
38	5.7	0	0	77	0	0	37	0	0	0	42	0	0	0	0	28	0	0	0	0	0	0	0	0	0	0	120	0	0	0	0	0	0	0	0	0	5	0	0	0	0	0	0	100	0	0	0	0	0
39	5.9	0	0	0	0	0	0	0	0	0	0	0	0	0	0	24	0	0	16	0	0	0	0	0	0	0	200	0	0	0	0	0	0	0	0	0	8	0	0	0	0	0	0	74	0	0	0	0	5
40	19	0	0	54	0	0	35	0	0	0	0	0	0	0	0	14	0	0	10	0	230	0	0	0	0	0	0	0	0	0	0	0	0	0	0	0	5	0	0	0	0	0	0	0	0	0	0	0	8
41	10	0	0	0	0	0	56	31	0	0	0	0	0	0	0	390	0	0	0	0	0	0	0	0	0	0	68	0	0	0	0	0	0	0	0	0	5	0	0	0	0	0	0	0	0	0	0	0	3
42	8	0	0	0	450	0	0	0	0	0	0	96	0	91	0	17	0	0	18	0	0	0	0	0	0	0	240	0	0	0	0	0	0	0	0	0	0	0	0	0	0	0	0	0	0	0	0	0	8
43	17	0	0	0	0	0	0	0	0	0	0	0	0	0	0	10	0	0	0	0	0	0	0	0	0	0	0	0	0	0	0	0	0	0	0	0	0	0	0	0	0	0	0	0	0	0	0	0	2
44	4.7	0	0	0	0	0	43	0	0	0	0	0	0	21	0	41	0	0	8	0	0	0	0	0	0	0	240	0	0	0	0	0	0	0	0	0	8	0	0	0	0	0	0	0	0	0	160	0	4
45	3.1	0	0	0	0	0	39	0	0	0	0	210	0	0	0	0	0	0	0	0	0	0	0	0	0	0	0	0	0	0	0	0	48	0	0	0	0	0	0	0	0	0	0	0	0	0	0	0	0
46
47	7.5	0	0	0	0	0	31	0	0	0	0	0	0	0	0	16	0	0	8	0	0	0	0	0	0	0	92	0	0	0	0	0	0	0	0	0	6	0	0	0	0	0	0	0	0	0	0	0	3
48	5.5	0	0	0	0	69	33	0	0	0	0	0	0	0	0	12	0	0	10	0	0	0	0	0	0	0	51	190	0	0	0	0	0	0	0	0	0	0	0	0	0	0	0	68	0	0	140	0	3
49	22	0	0	0	0	0	0	3	0	18	71	0	0	0	0	18	0	0	9	0	0	0	0	0	0	0	0	0	0	0	0	0	0	0	0	0	0	0	0	0	0	0	0	0	0	3	0	0	0
50	5.7	0	0	0	0	0	31	0	0	0	0	0	0	0	0	0	0	0	11	0	0	0	0	0	0	0	47	0	0	0	0	0	0	0	0	0	5	0	0	0	0	0	0	0	0	0	300	0	6
51	28	0	0	0	0	0	0	5	0	0	0	0	0	0	0	0	0	0	9	0	0	0	0	0	0	0	0	0	0	0	0	0	0	0	0	0	0	0	0	0	0	0	0	0	0	0	0	0	4
52	2.1	0	0	68	0	0	0	0	0	0	0	0	0	0	0	68	0	0	9	0	0	0	0	0	0	0	280	0	0	0	0	0	0	0	0	0	17	0	0	0	0	0	0	56	0	0	0	0	5
53	28	0	0	48	0	0	43	0	0	0	0	0	0	190	0	0	0	0	10	0	0	0	0	0	0	0	0	0	0	0	0	0	0	0	0	0	0	0	0	0	0	2	0	53	0	0	0	0	4
54	10	0	0	61	0	0	0	0	0	0	0	0	0	0	0	0	0	0	11	0	0	0	0	0	0	0	83	0	0	0	0	0	0	0	0	0	6	0	0	0	0	2	0	0	0	0	0	0	0
55	12	0	0	54	0	0	55	0	0	0	0	0	0	0	0	17	0	0	0	0	0	0	0	0	0	0	84	0	0	0	0	0	0	0	0	0	6	0	0	0	0	0	0	0	0	0	0	0	4
56	12	0	0	84	0	0	40	0	0	0	0	0	0	0	0	13	0	0	12	0	240	0	0	0	0	0	47	100	0	0	0	0	0	0	0	0	8	0	0	0	0	0	0	91	0	0	0	0	3
57	1.8	0	0	55	0	0	56	0	0	0	0	0	0	0	0	17	0	0	19	0	290	0	0	0	0	0	57	0	0	0	0	0	0	0	0	0	7	0	0	0	0	0	0	0	0	0	0	0	4
58	2.3	0	0	100	75	0	31	0	0	0	0	0	0	0	0	31	0	0	0	0	340	0	0	0	0	0	200	120	0	0	0	0	0	0	0	0	10	0	0	0	0	2	0	130	0	0	0	0	4
59	18	0	0	90	0	0	0	0	0	0	0	0	0	0	0	32	0	0	9	0	0	0	0	0	0	0	0	0	0	0	0	0	0	0	0	0	6	0	0	0	0	0	0	130	0	2	0	0	4
60	5.8	0	0	0	0	0	58	14	0	0	0	0	0	0	0	0	0	0	0	0	0	0	0	0	0	0	0	0	0	0	0	0	0	0	0	0	0	0	0	0	0	0	0	0	0	2	0	0	0
61	26	0	0	0	0	0	59	0	0	0	0	0	0	0	0	0	0	0	0	0	0	0	0	0	0	0	0	0	0	0	0	0	0	0	0	0	0	0	0	0	0	0	0	82	0	0	0	0	3
62	18	0	0	0	0	0	81	0	0	0	0	130	0	0	0	0	0	0	0	0	0	0	0	0	0	0	0	0	0	0	0	0	0	0	0	0	0	0	0	0	0	0	0	0	0	0	0	0	0
63	2.8	0	0	0	0	77	72	0	0	0	0	0	0	0	0	21	0	0	29	0	0	0	0	0	0	0	140	0	0	0	0	0	73	0	0	0	12	0	0	0	0	0	0	0	0	2	0	0	4
64
65	11	0	0	0	0	0	31	0	0	0	0	130	0	0	0	17	0	0	0	0	120	0	0	0	0	0	34	0	0	0	0	0	0	0	0	0	6	0	0	0	0	0	0	0	0	0	0	0	3
66	10	0	0	0	0	0	37	0	0	0	0	0	0	0	0	0	0	0	0	0	0	0	0	0	0	0	78	0	0	0	0	0	0	0	0	0	0	0	0	0	0	0	0	0	0	0	0	0	0
67	12	0	0	49	0	0	39	0	0	0	0	0	0	0	0	0	0	0	0	0	0	0	0	0	0	0	0	0	0	0	0	0	0	0	0	0	0	0	0	0	0	0	0	0	0	0	0	0	0
68	25	0	0	0	0	0	42	0	0	0	0	0	0	0	0	0	0	0	0	0	0	0	0	0	0	0	0	0	0	0	0	0	0	0	0	0	0	0	0	0	0	0	0	0	0	0	0	0	2
69	17	0	0	0	0	0	0	0	0	0	0	0	0	0	0	28	0	0	20	0	0	0	0	0	0	0	96	0	0	0	0	0	0	0	0	0	6	0	0	0	0	0	0	0	0	0	0	0	4
70	4.8	0	0	0	0	0	70	0	0	0	0	0	0	0	0	23	0	0	15	0	95	0	0	0	0	0	180	110	0	0	0	0	0	0	0	0	13	0	0	0	0	0	0	0	0	0	0	0	4
71	1.1	0	0	0	85	0	0	0	0	0	0	0	0	0	0	15	0	0	14	0	0	0	0	0	0	0	120	0	0	0	0	0	0	0	0	0	8	0	0	0	0	0	0	62	0	0	160	0	0
72
73	4.2	0	2400	0	49	0	35	0	0	0	0	0	0	0	0	24	0	0	11	0	0	0	0	0	0	0	190	0	0	0	0	0	0	0	0	0	6	0	0	0	0	3	0	0	0	0	0	0	4
74	1.2	0	0	70	63	75	33	0	0	0	0	0	0	0	0	130	0	0	200	0	290	0	0	0	0	0	280	230	0	0	0	0	0	0	24	0	22	0	0	0	0	4	0	0	0	17	0	0	25
75		0	0	0	0	0	37	0	0	0	0	0	0	0	0	14	0	0	11	0	0	0	0	0	0	0	160	0	0	0	0	0	51	0	0	0	0	0	0	0	0	0	0	27	0	0	0	0	3
76	4.1	0	0	0	0	0	35	0	0	0	0	0	0	0	0	24	0	0	0	0	0	0	0	0	0	0	67	0	0	0	0	0	0	0	0	0	6	0	0	0	0	0	0	160	0	0	160	0	4
77	15	0	0	0	0	0	34	6	0	0	0	0	0	0	0	47	0	0	17	0	270	0	0	0	0	0	0	100	0	0	0	0	0	0	0	0	0	0	0	0	0	0	0	0	0	0	0	0	3
78	12	0	0	150	0	0	34	0	0	0	0	0	0	0	0	21	0	0	9	0	0	0	0	0	0	0	70	0	0	0	0	0	0	0	0	0	0	0	0	0	0	2	0	57	0	0	0	0	3
79	13	0	0	52	0	0	35	0	0	0	0	100	0	0	0	0	0	0	0	0	0	0	0	0	0	0	0	0	0	0	0	0	0	0	0	0	0	0	0	0	0	0	0	0	0	0	0	0	0
80	24	0	0	0	0	0	54	5	0	0	0	0	0	0	0	0	0	0	0	0	0	0	0	0	0	0	70	0	0	0	0	0	0	0	0	0	9	0	0	0	0	0	0	0	0	2	0	0	0
81	14	0	0	0	0	0	33	0	0	0	0	0	0	0	0	13	0	0	13	0	0	0	0	0	0	0	97	0	0	0	0	0	0	0	0	0	7	0	0	0	0	0	0	0	0	0	0	0	2
82	7	0	0	110	910	73	0	2	0	0	0	0	0	0	0	54	0	0	0	0	0	0	0	0	0	0	3400	850	0	0	0	0	0	0	0	0	16	0	0	0	0	0	0	58	0	2	0	0	3
83	3.8	0	0	0	0	0	35	0	0	0	0	0	0	57	0	14	0	0	0	0	0	0	0	0	0	0	150	0	0	0	0	0	0	0	0	0	6	0	0	0	0	0	0	0	0	0	0	0	3
84	6.4	0	0	0	0	0	34	0	0	35	40	0	0	0	0	20	0	0	9	0	270	0	0	0	0	0	62	0	0	0	0	0	0	0	0	0	0	0	0	0	0	2	0	0	0	0	0	0	4
85	4.4	0	0	0	0	0	0	0	0	0	0	0	0	0	0	0	0	0	12	0	0	0	0	0	0	0	90	0	0	0	0	0	0	0	0	0	5	0	0	0	0	0	0	0	0	0	0	0	3
86
87	5.5	0	0	58	0	0	34	0	0	0	86	0	0	0	0	32	0	0	17	0	0	0	0	0	0	0	100	0	0	0	0	0	0	0	0	0	9	0	0	0	0	0	0	0	0	0	0	0	3
88	5	0	0	0	0	0	0	0	0	0	0	0	0	0	0	13	0	0	7	0	0	0	0	0	0	0	78	0	0	0	0	0	0	0	0	0	5	0	0	0	0	0	0	0	0	0	0	0	3
89	2.7	0	0	71	0	0	0	0	0	0	0	0	0	0	0	31	0	0	7	0	310	0	0	0	0	0	240	120	0	0	0	0	0	0	0	0	8	0	0	0	0	0	0	0	0	0	0	0	3
90	3.9	0	0	50	0	0	43	0	0	0	0	0	0	0	0	47	0	0	0	0	0	0	0	0	0	0	230	0	0	0	0	0	37	0	0	0	9	0	0	0	0	0	0	220	0	4	0	0	5
91		0	0	0	0	0	45	0	0	0	0	290	0	0	0	47	0	0	0	0	61	0	0	0	0	0	45	0	0	0	0	0	0	0	0	0	6	0	0	0	0	0	0	0	0	0	0	0	5
92	13	0	0	0	0	0	35	0	0	0	0	0	0	0	0	16	0	0	15	0	0	0	0	0	0	0	130	0	0	0	0	0	0	0	0	0	0	0	0	0	0	0	0	0	0	0	0	0	2
93	34	0	0	0	0	0	0	5	0	0	0	0	0	0	0	18	0	0	9	0	50	0	0	0	0	0	0	120	0	0	0	0	0	0	0	0	8	0	0	0	0	0	0	0	0	0	0	0	0
94	7.4	0	0	0	0	0	32	0	0	0	0	0	0	0	0	11	0	0	0	0	0	0	0	0	0	0	92	0	0	0	0	0	0	0	0	0	0	0	0	0	0	0	0	47	0	0	0	0	3
95	11	0	0	160	0	93	40	6	0	0	120	0	0	0	0	43	0	0	15	0	200	0	0	0	0	0	61	0	0	0	0	0	0	0	0	0	0	0	0	0	0	0	0	220	0	0	0	0	4
96	16	0	0	0	0	0	0	0	0	0	0	0	0	0	0	19	0	0	7	0	0	0	0	0	0	0	120	0	0	0	0	0	0	0	0	0	6	0	0	0	0	0	0	0	0	0	0	0	3
97	7.1	0	0	84	0	0	0	0	0	0	0	0	0	0	0	36	0	0	54	0	320	0	0	0	0	0	190	0	0	0	0	24	0	0	0	0	9	0	0	0	0	0	0	0	0	2	0	0	4
98		0	0	0	0	0	33	0	0	0	0	0	0	0	0	13	0	0	0	0	0	0	0	0	0	0	55	0	0	0	0	0	0	0	0	0	0	0	0	0	0	0	0	0	0	0	0	0	3
99		0	0	0	0	0	43	5	0	0	39	0	0	0	0	14	0	0	14	0	0	0	0	0	0	0	0	0	0	0	0	0	34	0	0	0	0	0	0	0	0	0	0	0	0	2	0	0	5
100
101		0	0	0	0	0	37	0	0	0	0	0	0	0	0	0	0	0	0	0	0	0	0	0	0	0	0	0	0	0	0	0	0	0	0	0	0	0	0	0	0	0	0	0	0	0	0	0	3
102		120	0	280	0	69	33	0	0	0	0	0	0	0	0	64	0	0	34	0	0	0	0	0	0	0	530	100	0	0	0	0	48	0	0	0	19	0	0	0	0	0	0	33	0	0	0	0	3
103	11	0	0	92	0	0	63	0	0	0	0	0	0	0	0	37	0	0	440	0	0	0	0	0	0	0	0	1100	0	0	0	0	0	0	0	0	5	0	0	0	0	3	0	0	0	0	0	0	6
104	5.6	0	0	0	100	0	0	0	0	0	0	0	0	0	0	21	0	0	10	0	0	0	0	0	0	0	96	0	0	0	0	0	0	0	0	0	5	0	0	0	0	0	0	27	0	0	0	0	6
105	8.1	0	0	0	0	0	33	0	0	0	0	0	0	0	0	12	0	0	8	0	79	0	0	0	0	0	130	0	0	0	0	0	39	0	0	0	6	0	0	0	0	0	0	0	0	0	0	0	0
106		0	0	0	0	0	0	0	0	0	0	0	0	0	0	30	0	0	14	0	56	0	0	0	0	0	140	110	0	0	0	0	0	0	0	0	6	0	0	0	0	0	0	54	0	0	150	0	4
107		0	0	0	0	0	70	0	0	0	63	0	0	20	0	31	0	0	16	0	0	0	0	0	0	0	330	0	0	0	0	0	0	0	0	0	14	0	0	0	0	0	0	59	0	0	0	0	6
108	9.8	0	0	83	0	0	0	0	0	0	0	0	0	0	0	24	0	0	14	0	0	0	0	0	0	0	75	0	0	0	0	0	0	0	0	0	7	0	0	0	0	0	0	0	0	0	0	0	3
109		0	0	0	0	0	39	0	0	16	0	0	0	0	0	10	0	0	8	0	0	0	0	0	0	0	43	270	0	0	0	0	0	0	0	0	0	0	0	0	0	0	0	29	0	0	0	0	0
110		0	0	0	0	0	0	0	0	0	0	0	0	0	0	30	0	0	15	0	0	0	0	0	0	0	51	0	0	0	0	0	80	0	0	0	6	0	0	0	0	0	0	0	0	0	0	0	4
111		0	0	0	0	0	49	0	0	0	0	0	0	0	0	0	0	0	16	0	0	0	0	0	0	0	73	0	0	0	0	0	0	0	0	0	6	0	0	0	0	0	0	0	0	2	0	0	2
112		0	0	0	0	0	33	0	0	0	0	0	0	29	0	35	0	0	0	0	0	0	0	0	0	0	140	0	0	0	0	0	0	0	0	0	9	0	0	0	0	0	0	0	0	0	0	0	3
113	3.7	0	0	0	0	0	53	0	0	0	0	0	0	0	0	0	0	0	0	0	0	0	0	0	0	0	0	0	0	0	0	0	0	0	0	0	5	0	0	0	0	0	0	41	0	2	0	0	2
114	3.4	0	0	0	0	0	0	0	0	0	0	0	0	0	0	27	0	0	0	0	230	0	0	0	0	0	72	0	0	0	0	0	37	0	0	0	7	0	0	0	0	0	0	0	0	0	0	0	5
115	17	0	0	52	0	0	49	0	0	15	0	0	0	0	0	54	0	0	14	0	0	0	0	0	0	0	180	0	0	0	0	0	0	0	0	0	7	0	0	0	0	0	0	0	0	0	0	0	6
116	6	0	0	0	80	0	34	0	0	0	0	0	0	28	0	18	0	0	9	0	0	0	0	0	0	0	65	0	0	0	0	0	0	0	0	0	0	0	0	0	0	0	0	0	0	0	0	0	4
117	34	0	0	0	0	0	41	0	0	0	0	0	0	0	0	22	0	0	16	0	0	0	0	0	0	0	0	0	0	0	0	0	0	0	0	0	0	0	0	0	0	3	0	0	0	2	0	0	4
118	4	0	3	0	0	0	0	0	0	0	0	0	0	0	0	26	0	0	8	0	0	0	0	0	0	0	220	0	0	0	0	0	0	0	0	0	21	0	0	0	0	0	0	0	0	5	0	0	3
119	18	0	0	0	0	0	0	0	0	0	39	0	0	0	0	23	0	0	0	0	680	0	0	0	0	0	0	0	0	0	0	0	0	0	0	0	6	0	0	0	0	0	0	0	0	0	0	0	0
120	7.6	0	0	67	0	0	32	0	0	0	72	110	0	0	0	42	0	0	18	0	230	0	0	0	0	0	270	140	0	0	0	0	0	0	0	0	12	0	0	0	0	5	0	0	0	0	0	0	7
121	21	0	0	55	0	70	74	0	0	0	0	150	0	0	0	19	0	0	14	0	440	0	0	0	0	0	0	0	0	0	0	0	51	0	0	0	0	0	0	0	0	3	0	31	0	2	300	0	0
122	3.6	0	0	50	0	0	0	0	0	40	0	0	0	0	0	65	0	0	39	0	290	0	0	0	0	0	330	160	0	0	0	0	0	0	0	0	10	0	0	0	0	3	0	0	0	0	0	0	4
123	23	0	0	0	0	0	0	0	0	0	0	0	0	0	0	13	0	0	10	0	0	0	0	0	0	0	57	0	0	0	0	0	0	0	0	0	0	0	0	0	0	0	0	0	0	0	170	0	3
124	11	0	0	0	85	0	0	0	0	0	0	160	0	0	0	20	0	0	0	0	0	0	0	0	0	0	96	0	0	0	0	0	0	0	0	0	0	0	0	0	0	0	0	0	0	0	0	0	2
125	1.1	0	0	100	0	79	40	0	0	0	0	0	0	0	0	22	0	0	11	0	0	0	0	0	0	0	90	0	0	0	0	0	0	0	0	0	6	0	0	0	0	0	0	120	0	0	0	0	2
126	2.6	0	0	0	49	0	0	0	0	0	0	0	0	0	0	31	0	0	10	0	0	0	0	0	0	0	140	0	0	0	0	0	86	0	0	0	5	0	0	0	0	0	0	0	0	0	0	0	0
127	9.3	0	0	0	0	0	0	0	0	0	0	0	0	0	0	18	0	0	15	0	0	0	0	0	0	0	63	0	0	0	0	0	0	0	0	0	0	0	0	0	0	2	0	0	0	0	0	0	3
128	18	0	0	89	0	0	0	0	0	0	0	0	0	0	0	0	0	0	0	0	740	0	0	0	0	0	48	370	0	0	0	0	0	0	0	0	0	0	0	0	0	0	0	0	0	0	0	0	0
129	16	0	0	87	0	0	47	0	0	0	0	0	0	0	0	28	0	0	9	0	0	0	0	0	0	0	94	0	0	0	0	0	0	0	0	0	0	0	0	0	0	2	0	41	0	0	0	0	4
130	5.7	0	0	0	0	0	52	2	0	0	0	0	0	0	0	39	0	0	15	0	0	0	0	0	0	0	190	0	0	0	0	0	0	0	0	0	8	0	0	0	0	0	0	0	0	0	140	0	5
131	15	0	0	53	0	0	34	4	0	0	0	0	0	0	0	22	0	0	0	0	0	0	0	0	0	0	0	0	0	0	0	0	0	0	0	0	0	0	0	0	0	3	0	0	0	0	0	0	3
132		0	0	54	0	0	32	0	0	0	0	0	0	0	0	40	0	0	210	0	0	0	0	0	0	0	65	470	0	0	0	0	0	0	0	0	11	0	0	0	0	0	0	0	0	0	0	0	4
133	6.6	0	0	0	0	0	31	0	0	0	63	0	0	0	0	20	0	0	9	0	0	0	0	0	0	0	53	0	0	0	0	0	0	0	0	0	0	0	0	0	0	0	0	0	0	0	0	0	0
134	19	0	0	85	0	0	0	0	0	0	0	0	0	0	0	0	0	0	0	0	0	0	0	0	0	0	40	0	0	0	0	0	0	0	0	0	0	0	0	0	0	0	0	25	0	0	0	0	2
135	6.5	0	0	98	0	0	0	0	0	0	0	0	0	0	0	46	0	0	190	0	0	0	0	0	0	0	38	370	0	0	0	0	46	0	0	0	9	0	0	0	0	3	0	33	0	0	0	0	8
136	20	0	0	0	0	0	0	0	0	0	0	0	0	0	0	21	0	0	0	0	0	0	0	0	0	0	0	0	0	0	0	0	0	0	0	0	0	0	0	0	0	0	0	48	0	0	0	0	2
137	33	0	0	0	0	0	0	0	0	0	0	0	0	0	0	0	0	0	11	0	0	0	0	0	0	0	0	0	0	0	0	0	0	0	0	0	0	0	0	0	0	0	0	37	0	0	0	0	2
138	3.4	0	0	0	0	0	0	0	0	0	0	0	0	0	0	12	0	0	7	0	0	0	0	0	0	0	50	0	0	0	0	0	0	0	0	0	5	0	0	0	0	0	0	45	0	0	0	0	3
139	31	0	0	0	0	0	34	0	0	0	50	0	0	0	0	18	0	0	10	0	0	0	0	0	0	0	0	0	0	0	0	0	0	0	0	0	0	0	0	0	0	0	0	46	0	0	0	0	0
140	5.9	0	0	80	0	0	35	0	0	0	0	0	0	21	0	18	0	0	0	0	140	0	0	0	0	0	86	0	0	0	0	0	0	0	0	0	5	0	0	0	0	0	0	0	0	0	0	0	5
141	4.9	0	0	0	0	0	31	0	0	0	0	120	0	0	0	0	0	0	0	0	0	0	0	0	0	0	200	0	0	0	0	0	0	0	0	0	0	0	0	0	0	0	0	32	0	0	0	0	3
142	13	0	0	0	0	0	0	0	0	0	0	0	0	0	0	27	0	0	13	0	0	0	0	0	0	0	0	0	0	0	0	0	45	0	0	0	0	0	0	0	0	3	0	29	0	2	0	0	7
143	1.7	0	0	88	0	0	0	0	0	0	40	0	0	0	0	28	0	0	180	0	0	0	0	0	0	0	330	210	0	0	0	0	84	0	0	0	22	0	0	0	0	0	0	0	0	0	1100	0	5
144	16	0	0	69	0	0	35	0	0	0	0	0	0	0	0	32	0	0	11	0	0	0	0	0	0	0	95	0	0	0	0	0	79	0	0	0	0	0	0	0	0	2	0	160	0	0	0	0	3
145	4.2	0	0	0	0	0	31	0	0	0	96	0	0	0	0	31	0	0	10	0	230	0	0	0	0	0	47	110	0	0	0	0	0	0	0	0	12	0	0	0	0	3	0	37	0	0	0	0	3
146	2.2	0	0	0	140	0	0	0	0	0	0	0	0	110	0	13	0	0	10	0	0	0	0	0	0	0	230	0	0	0	0	0	0	0	0	0	8	0	0	0	0	0	0	0	0	0	150	0	5
147	3.6	0	0	0	0	0	34	0	0	0	60	0	0	0	0	0	0	0	38	0	340	0	0	0	0	0	56	0	0	0	0	0	58	0	0	0	9	0	0	0	0	3	0	140	0	0	0	0	7
148	5.4	0	0	58	0	0	43	0	0	0	70	0	0	0	0	29	0	0	52	0	0	0	0	0	0	0	60	0	0	0	0	0	0	0	0	0	18	0	0	0	0	0	0	0	0	4	150	0	5
149	4.2	0	0	0	49	0	41	0	0	0	0	200	0	140	0	0	0	0	20	0	0	0	0	0	0	0	35	0	0	0	0	0	0	0	0	19	6	0	0	0	0	0	0	0	0	0	190	0	4
150	12	0	0	74	0	0	35	0	0	0	50	0	0	0	0	42	0	0	17	0	0	0	0	0	0	0	0	240	0	0	0	0	0	0	0	0	6	0	0	0	0	0	0	35	0	2	0	0	3
151	16	0	0	0	0	0	0	0	0	0	50	0	0	0	0	23	0	0	10	0	230	0	0	0	0	0	110	110	0	0	0	0	0	0	0	0	12	0	0	0	0	2	0	0	0	0	0	0	3
152	17	0	0	0	0	0	52	0	0	0	0	0	0	0	0	14	0	0	0	0	0	0	0	0	0	0	0	210	0	0	0	0	0	0	0	0	0	0	0	0	0	0	0	0	0	0	0	0	3
153	11	0	0	0	0	0	0	0	0	0	0	0	0	0	0	0	0	0	11	0	0	0	0	0	0	0	89	0	0	0	0	0	0	0	0	0	0	0	0	0	0	0	0	0	0	0	190	0	4
154	2.9	0	0	0	0	0	44	0	0	0	0	0	0	0	0	20	0	0	25	0	0	0	0	0	0	0	180	0	0	0	0	0	0	0	0	0	10	0	0	0	0	3	0	0	0	0	0	0	3
155	11	0	0	0	0	0	34	0	0	0	0	0	0	0	0	18	0	0	7	0	0	0	0	0	0	0	190	0	0	0	0	0	0	0	0	0	6	0	0	0	0	0	0	31	0	0	0	0	2
156	9.6	0	0	59	0	0	55	0	0	0	0	0	0	0	0	27	0	0	26	0	0	0	0	0	0	0	120	0	0	0	0	0	0	0	0	0	6	0	0	0	0	0	0	29	0	0	0	0	5
157	55	0	0	64	0	0	0	0	0	0	0	0	0	0	0	0	0	0	0	0	220	0	0	0	0	0	86	220	0	0	0	0	0	0	0	0	0	0	0	0	0	0	0	0	0	0	0	0	0
158	9.3	0	0	100	0	0	36	0	0	0	0	0	0	0	0	17	0	0	16	0	0	0	0	0	0	0	0	0	0	0	0	0	0	0	0	0	0	0	0	0	0	0	0	0	0	0	0	0	3
159	42	0	0	0	0	0	0	0	0	0	0	0	0	0	0	0	0	0	7	0	0	0	0	0	0	0	0	0	0	0	0	0	0	0	0	0	0	0	0	0	0	0	0	0	0	0	0	0	0
160	6.8	0	0	0	0	120	36	0	0	0	0	0	0	0	0	34	0	0	19	0	0	0	0	0	0	0	99	0	0	0	0	0	0	0	0	0	12	0	0	0	0	0	0	85	0	0	0	0	4
161	12	0	0	99	0	0	0	0	0	0	57	0	0	0	0	35	0	0	13	0	0	0	0	0	0	0	130	0	0	0	0	0	0	0	0	0	0	0	0	0	0	0	0	150	0	0	0	0	5
162	7.2	0	0	0	0	93	34	7	0	0	0	0	0	0	0	16	0	0	0	0	0	0	0	0	0	0	0	150	0	0	0	0	33	0	0	0	8	0	0	0	0	0	0	44	0	0	0	0	0
163	11	0	0	64	0	0	0	0	0	0	0	0	0	0	0	18	0	0	9	0	0	0	0	0	0	0	260	0	0	0	0	0	0	0	0	0	0	0	0	0	0	0	0	27	0	0	160	0	3
164	12	0	0	55	0	0	0	22	0	0	74	0	0	0	0	21	0	0	0	0	0	0	0	0	0	0	79	0	0	0	0	0	0	0	0	0	0	0	0	0	0	0	0	25	0	0	0	0	0
165	4.6	0	0	130	0	72	49	0	0	0	0	0	0	0	0	55	0	0	98	0	220	0	0	0	0	0	420	210	0	0	0	0	0	0	0	0	19	0	0	0	0	0	0	270	0	0	0	0	4
166	7.1	0	0	0	0	0	41	0	0	0	0	0	0	0	0	19	0	0	17	0	0	0	0	0	0	0	57	0	0	0	0	0	0	0	0	0	0	0	0	0	0	0	0	48	0	5	0	0	3
167	4.1	0	0	0	0	0	0	0	0	0	93	0	0	0	0	35	0	0	24	0	0	0	0	0	0	0	150	160	0	0	0	0	0	0	0	0	10	0	0	0	0	0	0	0	0	0	0	0	3
168	12	0	0	52	0	0	54	62	0	0	0	0	0	0	0	0	0	0	0	0	0	0	0	0	0	0	130	150	0	0	0	0	0	0	0	0	12	0	0	0	0	0	0	0	0	0	190	0	13
169	11	0	0	0	0	0	0	0	0	0	0	0	0	0	0	25	0	0	0	0	0	0	0	0	0	0	66	0	0	0	0	0	0	0	0	0	0	0	0	0	0	0	0	0	0	0	0	0	5
170	8.2	0	0	0	0	0	33	0	0	0	0	0	0	0	0	25	0	0	12	0	63	0	0	0	0	0	120	140	0	0	0	0	0	0	0	0	0	0	0	0	0	0	0	0	0	0	0	0	3
171	2	0	0	120	0	0	34	0	0	0	81	0	0	0	0	31	0	0	13	0	0	0	0	0	0	0	160	0	0	0	0	0	0	0	0	0	12	0	0	0	0	0	0	0	0	2	0	0	3
172	0.9	0	0	140	0	0	34	0	0	0	0	0	0	0	0	26	0	0	17	0	0	0	0	0	0	0	230	0	0	0	0	0	0	0	0	0	12	0	0	0	0	0	0	0	0	0	0	0	2
173	3.6	0	0	0	0	0	32	0	0	0	0	0	0	0	0	22	0	0	14	0	0	0	0	0	0	0	130	0	0	0	0	0	0	0	0	0	19	0	0	0	0	0	0	0	0	0	0	0	5
174	3.9	0	0	0	0	0	33	0	0	0	45	0	0	24	0	14	0	0	0	0	95	0	0	0	0	0	58	0	0	0	0	0	0	0	0	0	6	0	0	0	0	0	0	36	0	0	0	0	2
175	12	0	0	0	0	0	51	0	0	0	0	0	0	0	0	0	0	0	0	0	0	0	0	0	0	0	0	0	0	0	0	0	0	0	0	0	0	0	0	0	0	0	0	0	0	0	0	0	2
176	1.6	0	0	100	0	0	0	0	0	0	0	0	0	0	0	35	0	0	11	0	0	0	0	0	0	0	160	0	0	0	0	0	0	0	0	0	11	0	0	0	0	0	0	0	0	0	170	0	3
177	6.7	0	0	66	0	0	38	0	0	0	0	0	0	0	0	10	0	0	8	0	0	0	0	0	0	0	140	150	0	0	0	0	0	0	0	0	0	0	0	0	0	0	0	0	0	2	0	0	0
178	4.8	0	0	0	0	0	65	0	0	48	0	220	0	0	0	0	0	0	0	0	230	0	0	0	0	0	72	0	0	0	0	0	0	0	0	0	7	0	0	0	0	0	0	0	0	2	0	0	5
179	14	0	0	0	0	0	32	0	0	0	0	0	0	0	0	18	0	0	10	0	0	0	0	0	0	0	77	0	0	0	0	0	0	0	0	0	0	0	0	0	0	0	0	0	0	3	0	0	3
180	40	0	0	0	0	0	34	0	0	0	0	140	0	0	0	19	0	0	0	0	0	0	0	0	0	0	0	0	0	0	0	0	0	0	0	0	0	0	0	0	0	0	0	0	0	0	0	0	0
181	6.6	0	0	81	0	0	39	0	0	0	0	160	0	0	0	18	0	0	9	0	0	0	0	0	0	0	70	0	0	0	0	0	48	0	0	0	5	0	0	0	0	2	0	47	0	2	0	0	5
182	20	0	0	0	0	0	87	0	0	0	0	0	0	0	0	17	0	0	0	0	0	0	0	0	0	0	110	0	0	0	0	0	0	0	0	0	0	0	0	0	0	0	0	0	0	0	0	0	4
183	3.4	0	0	59	0	0	47	0	0	28	42	0	0	40	0	23	0	0	11	0	0	0	0	0	0	0	0	200	0	0	0	0	0	0	0	0	7	0	0	0	0	0	0	66	0	0	0	0	3
184	3.6	0	0	0	0	0	42	0	0	0	74	0	0	0	0	23	0	0	110	0	170	0	0	0	0	0	56	0	0	0	0	0	51	0	0	0	6	0	0	0	0	0	0	48	0	0	0	0	3
185	5	0	0	0	0	0	0	0	0	0	0	0	0	0	0	43	0	0	14	0	0	0	0	0	0	0	110	0	0	0	0	0	0	0	0	0	6	0	0	0	0	0	0	0	0	0	0	0	3
186		0	0	0	20000	0	0	0	0	0	0	0	0	0	0	47	0	0	21	0	300	0	0	0	0	0	2100	0	0	0	0	0	0	0	0	0	7	0	0	0	0	0	0	0	0	0	0	0	7
187	28	0	0	0	0	0	39	3	0	0	0	0	0	0	0	0	0	0	0	0	0	0	0	0	0	0	0	0	0	0	0	0	0	0	0	0	0	0	0	0	0	0	0	0	0	5	0	0	0
188	2.7	0	0	0	0	0	33	0	0	0	0	0	0	0	0	20	0	0	0	0	0	0	0	0	0	0	140	0	0	0	0	0	0	0	0	0	0	0	0	0	0	0	0	0	0	0	0	0	3
189	19	0	0	0	0	0	31	0	0	0	0	0	0	0	0	19	0	0	0	0	0	0	0	0	0	0	0	0	0	0	0	0	0	0	0	0	0	0	0	0	0	0	0	36	0	2	0	0	3
190	44	0	0	49	0	0	32	0	0	0	0	0	0	0	0	0	0	0	16	0	0	0	0	0	0	0	0	0	0	0	0	0	0	0	0	0	7	0	0	0	0	0	0	81	0	3	0	0	2
191	19	0	0	0	0	0	33	0	0	0	0	0	0	0	0	21	0	0	7	0	0	0	0	0	0	0	0	0	0	0	0	0	0	0	0	0	0	0	0	0	0	0	0	41	0	0	0	0	2
192	11	0	0	170	0	0	32	0	0	0	0	0	0	0	0	21	0	0	9	0	0	0	0	0	0	0	140	0	0	0	0	0	0	0	0	0	8	0	0	0	0	2	0	320	0	0	0	0	4
193	12	0	0	78	0	0	67	0	0	0	92	0	0	0	0	27	0	0	0	0	0	0	0	0	0	0	88	0	0	0	0	0	0	0	0	0	0	0	0	0	0	0	0	72	0	0	0	0	2
194	4.4	0	0	0	0	0	0	0	0	0	0	0	0	0	0	16	0	0	20	0	0	0	0	0	0	0	50	0	0	0	0	0	51	0	0	0	7	0	0	0	0	0	0	57	0	0	0	0	3
195	5.2	0	0	0	57	0	0	0	0	0	210	0	0	0	0	38	0	0	92	0	350	0	0	0	0	0	150	0	0	0	0	0	0	0	0	0	10	0	0	0	0	5	0	60	0	0	0	0	3
196	10	0	0	0	69	0	43	0	0	0	0	0	0	0	0	0	0	0	10	0	0	0	0	0	0	0	56	0	0	0	0	0	0	0	0	0	0	0	0	0	0	3	0	0	0	0	0	0	4
197	11	0	3	67	0	0	36	0	0	0	0	0	0	0	0	17	0	0	15	0	0	0	0	0	0	0	210	0	0	0	0	0	0	0	0	0	7	0	0	0	0	0	0	55	0	0	0	0	5
198	5.1	0	0	58	0	0	34	0	0	0	0	0	0	0	0	31	0	0	9	0	0	0	0	0	0	0	270	0	0	0	0	0	0	0	0	0	0	0	0	0	0	3	0	98	0	2	0	0	4
199	3.4	0	0	0	0	0	0	0	0	0	0	0	0	0	0	18	0	0	0	0	0	0	0	0	0	0	57	0	0	0	0	0	0	0	0	0	0	0	0	0	0	0	0	0	0	0	0	0	3
[truncated: 101 more columns]
